# Supplementary material for: The Use of Armeo®Spring Device to Assess the Effect of Trunk Stabilization Exercises on the Functional Capabilities of the Upper Limb—An Observational Study of Patients after Stroke
Source: Sensors (Basel). 2022 Jun 8;22(12):4336. doi: 10.3390/s22124336 (PMC9229540; doi:10.3390/s22124336)
Supplement: Supplementary file 1 [file sensors-22-04336-s001.zip]

Archive with 1 entries (1 files):
- sensors-1730080-supplementary.pdf
